# Supplementary material for: Anti-Fatigue Effects of Lycium barbarum Polysaccharide and Effervescent Tablets by Regulating Oxidative Stress and Energy Metabolism in Rats
Source: Int J Mol Sci. 2022 Sep 18;23(18):10920. doi: 10.3390/ijms231810920 (PMC9504225; doi:10.3390/ijms231810920)
Supplement: Supplementary file 1 [file ijms-23-10920-s001.zip]

Archive with 1 entries (1 files):
- ijms-1904321-supplementary.pdf
